# Supplementary material for: A Preliminary Approach to Oral Low-Dose Ketamine Self-Administration in Mice (Mus musculus)
Source: Curr Issues Mol Biol. 2025 Jul 27;47(8):592. doi: 10.3390/cimb47080592 (PMC12384402; doi:10.3390/cimb47080592)
Supplement: Supplementary file 1 [file cimb-47-00592-s001.zip]

Archive with 1 entries (1 files):
- cimb-3703600-supplementary.pdf
